# Supplementary material for: Population structure and breed identification of Chinese indigenous sheep breeds using whole genome SNPs and InDels
Source: Genet Sel Evol. 2024 Sep 3;56:60. doi: 10.1186/s12711-024-00927-1 (PMC11370120; doi:10.1186/s12711-024-00927-1)
Supplement: Supplementary file 1 — Additional file 1. Table S1. Detailed sequencing information of the 349 individuals involved in this study. Table S2. Average (over 50 replicates) numbers of individuals assigned to different breeds in each breed (in rows) based on the random forest classification algorithm using 5000 most breed-informative SIs revealed by DFI_union. Table S3. Average (over 50 replicates) numbers of individuals assigned to different breeds in each breed (in rows) based on the support vector machine classification algorithm using the 5000 most breed-informative SIs revealed by DFI_union. [file 12711_2024_927_MOESM1_ESM.xlsx]

## Sheet: Table S1
Table S1 Detailed sequencing information of the 349 individuals involved in this study.
Individuals' ID	Breed Name	Code	Raw Base (bp)	Sequencing Depth	Accession No.
ALT1	Altay	ALT	97733112900	37.19	PRJNA814428
ALT3	Altay	ALT	24311227336	9.25	PRJNA814428
ALT4	Altay	ALT	74433396920	28.32	PRJNA814428
ALT5	Altay	ALT	29404050950	11.19	PRJNA814428
ALT6	Altay	ALT	24946372412	9.49	PRJNA814428
ALT7	Altay	ALT	95425456200	36.31	PRJNA814428
ALT8	Altay	ALT	30728463648	11.69	PRJNA814428
ALT9	Altay	ALT	29526041766	11.23	PRJNA814428
ALT10	Altay	ALT	31886631774	12.13	PRJNA814428
ALT11	Altay	ALT	31121774680	11.84	PRJNA814428
ALT12	Altay	ALT	29118035802	11.08	PRJNA814428
ALT13	Altay	ALT	31625861838	12.03	PRJNA814428
ALT14	Altay	ALT	29112316368	11.08	PRJNA814428
ALT15	Altay	ALT	30277621712	11.52	PRJNA814428
ALT16	Altay	ALT	25237424448	9.6	PRJNA814428
ALT17	Altay	ALT	27624421350	10.51	PRJNA814428
ALT18	Altay	ALT	29477580372	11.22	PRJNA814428
ALT19	Altay	ALT	64525966850	24.55	PRJNA814428
ALT20	Altay	ALT	23067678264	8.78	PRJNA814428
ALT21	Altay	ALT	28593883148	10.88	PRJNA814428
ALT22	Altay	ALT	31303202740	11.91	PRJNA814428
ALT23	Altay	ALT	76562984644	29.13	PRJNA814428
ALT24	Altay	ALT	26754699482	10.18	PRJNA814428
ALT25	Altay	ALT	29705079332	11.3	PRJNA814428
ALT26	Altay	ALT	27428550476	10.44	PRJNA814428
ALT27	Altay	ALT	26874151488	10.23	PRJNA814428
AMR1	Australian Merino	AMR	76111279408	28.96	PRJNA325682
AMR2	Australian Merino	AMR	77146797544	29.35	PRJNA325682
AMR3	Australian Merino	AMR	53544709022	20.37	PRJNA325682
AMR4	Australian Merino	AMR	54339264680	20.68	PRJNA325682
AMR5	Australian Merino	AMR	46162075912	17.56	PRJNA325682
AMR6	Australian Merino	AMR	54942245128	20.91	PRJNA325682
AMR7	Australian Merino	AMR	52754746482	20.07	PRJNA325682
AMR8	Australian Merino	AMR	39027885710	14.85	PRJNA160933
AMR9	Australian Merino	AMR	50121222224	19.07	PRJNA325682
AMR10	Australian Merino	AMR	53749332746	20.45	PRJNA325682
AMR11	Australian Merino	AMR	54366455854	20.69	PRJNA325682
AMR12	Australian Merino	AMR	59862575296	22.78	PRJNA325682
AMR13	Australian Merino	AMR	47270305380	17.99	PRJNA325682
AMR14	Australian Merino	AMR	63598524280	24.2	PRJNA325682
AMR15	Australian Merino	AMR	63443217458	24.14	PRJNA325682
AMR16	Australian Merino	AMR	64022345946	24.36	PRJNA325682
AMR17	Australian Merino	AMR	38939779370	14.82	PRJNA160933
AMR18	Australian Merino	AMR	58026888832	22.08	PRJNA325682
BSB1	Bashbay	BSB	27319489636	10.39	PRJNA814428
BSB2	Bashbay	BSB	28776573262	10.95	PRJNA814428
BSB3	Bashbay	BSB	26713484190	10.16	PRJNA814428
BSB4	Bashbay	BSB	26181811366	9.96	PRJNA814428
BSB5	Bashbay	BSB	27311958292	10.39	PRJNA814428
BSB6	Bashbay	BSB	29306713540	11.15	PRJNA814428
BSB7	Bashbay	BSB	23773145830	9.05	PRJNA814428
BSB8	Bashbay	BSB	29816509158	11.35	PRJNA814428
BSB9	Bashbay	BSB	27152416132	10.33	PRJNA814428
BSB10	Bashbay	BSB	25598300098	9.74	PRJNA814428
BSB11	Bashbay	BSB	34877204436	13.27	PRJNA814428
BSB12	Bashbay	BSB	27868600268	10.6	PRJNA814428
BSB13	Bashbay	BSB	77389768800	29.45	PRJNA624020
BSB14	Bashbay	BSB	24148472740	9.19	PRJNA814428
BSB15	Bashbay	BSB	85128459300	32.39	PRJNA624020
BSB16	Bashbay	BSB	27568413514	10.49	PRJNA814428
BSB17	Bashbay	BSB	27683968152	10.53	PRJNA814428
BSB18	Bashbay	BSB	80041370700	30.46	PRJNA624020
BSB19	Bashbay	BSB	79600471800	30.29	PRJNA624020
BSB20	Bashbay	BSB	25898118378	9.85	PRJNA814428
BSB21	Bashbay	BSB	31124005174	11.84	PRJNA814428
BSB22	Bashbay	BSB	28674975030	10.91	PRJNA814428
BSB23	Bashbay	BSB	26414448050	10.05	PRJNA814428
BSB24	Bashbay	BSB	82106373000	31.24	PRJNA624020
BSB25	Bashbay	BSB	82922791500	31.55	PRJNA624020
BSB26	Bashbay	BSB	85718005800	32.62	PRJNA624020
BSB27	Bashbay	BSB	86450826900	32.89	PRJNA624020
BSB28	Bashbay	BSB	78596601000	29.91	PRJNA624020
BSB29	Bashbay	BSB	79903719900	30.4	PRJNA624020
CLB1	Cele Black	CLB	27931047462	10.63	PRJNA814428
CLB2	Cele Black	CLB	33315655676	12.68	PRJNA814428
CLB3	Cele Black	CLB	31589349476	12.02	PRJNA814428
CLB4	Cele Black	CLB	30144665736	11.47	PRJNA814428
CLB5	Cele Black	CLB	33923486832	12.91	PRJNA814428
CLB6	Cele Black	CLB	25810427496	9.82	PRJNA814428
CLB7	Cele Black	CLB	27795405520	10.58	PRJNA814428
CLB8	Cele Black	CLB	31990019312	12.17	PRJNA814428
CLB9	Cele Black	CLB	28353466168	10.79	PRJNA814428
CLB10	Cele Black	CLB	31994586466	12.17	PRJNA814428
CLB11	Cele Black	CLB	39144173256	14.89	PRJNA814428
CLB12	Cele Black	CLB	30150048532	11.47	PRJNA814428
CLB13	Cele Black	CLB	24592801790	9.36	PRJNA814428
CLB14	Cele Black	CLB	25398264780	9.66	PRJNA814428
CLB15	Cele Black	CLB	25020507096	9.52	PRJNA814428
CLB16	Cele Black	CLB	29243163298	11.13	PRJNA814428
CLB17	Cele Black	CLB	81698646000	31.09	PRJNA624020
CLB18	Cele Black	CLB	29952397792	11.4	PRJNA814428
CLB19	Cele Black	CLB	26125827374	9.94	PRJNA814428
CLB20	Cele Black	CLB	28133020832	10.7	PRJNA814428
CLB21	Cele Black	CLB	80814218100	30.75	PRJNA624020
CLB22	Cele Black	CLB	28318837666	10.78	PRJNA814428
CLB23	Cele Black	CLB	83129271900	31.63	PRJNA624020
CLB24	Cele Black	CLB	81153139200	30.88	PRJNA624020
CLB25	Cele Black	CLB	79937481600	30.42	PRJNA624020
CLB26	Cele Black	CLB	87346128600	33.23	PRJNA624020
CLB27	Cele Black	CLB	83390660100	31.73	PRJNA624020
CLB28	Cele Black	CLB	79877954400	30.39	PRJNA624020
CLB29	Cele Black	CLB	80357620200	30.58	PRJNA624020
DL1	Duolang	DL	28835977426	10.97	PRJNA814428
DL2	Duolang	DL	26459913576	10.07	PRJNA814428
DL3	Duolang	DL	32812598654	12.49	PRJNA814428
DL4	Duolang	DL	34359449158	13.07	PRJNA814428
DL5	Duolang	DL	28100527938	10.69	PRJNA814428
DL6	Duolang	DL	27837961628	10.59	PRJNA814428
DL7	Duolang	DL	83607105932	31.81	PRJNA814428
DL8	Duolang	DL	30643511456	11.66	PRJNA814428
DL9	Duolang	DL	26425755220	10.05	PRJNA814428
DL10	Duolang	DL	29214471876	11.12	PRJNA814428
DL11	Duolang	DL	28236855364	10.74	PRJNA814428
DL12	Duolang	DL	25877987926	9.85	PRJNA814428
DL13	Duolang	DL	26491070248	10.08	PRJNA814428
DL14	Duolang	DL	27090620278	10.31	PRJNA814428
DL15	Duolang	DL	24036648784	9.15	PRJNA814428
DL16	Duolang	DL	26901884944	10.24	PRJNA814428
DL17	Duolang	DL	33862511672	12.88	PRJNA814428
DL18	Duolang	DL	22903355990	8.71	PRJNA814428
DL19	Duolang	DL	29553632966	11.25	PRJNA814428
DL20	Duolang	DL	29257535046	11.13	PRJNA814428
DL21	Duolang	DL	30846855882	11.74	PRJNA814428
DL22	Duolang	DL	26681929746	10.15	PRJNA814428
DL23	Duolang	DL	32857870458	12.5	PRJNA814428
DL24	Duolang	DL	73772818230	28.07	PRJNA814428
DL25	Duolang	DL	32946328500	12.54	PRJNA814428
DL26	Duolang	DL	29591835260	11.26	PRJNA814428
DL27	Duolang	DL	82747913400	31.49	PRJNA624020
DL28	Duolang	DL	88040378400	33.5	PRJNA624020
DL29	Duolang	DL	79070646300	30.09	PRJNA624020
DL30	Duolang	DL	79131686100	30.11	PRJNA624020
DL31	Duolang	DL	95510849100	36.34	PRJNA624020
DL32	Duolang	DL	86680719000	32.98	PRJNA624020
DL33	Duolang	DL	88818285000	33.8	PRJNA624020
DL34	Duolang	DL	80213757300	30.52	PRJNA624020
DS1	Dorset	DS	51803323266	19.71	PRJNA325682
DS2	Dorset	DS	37559241700	14.29	PRJNA325682
DS3	Dorset	DS	38239613876	14.55	PRJNA325682
DS4	Dorset	DS	41764002498	15.89	PRJNA325682
DS5	Dorset	DS	34198834850	13.01	PRJNA325682
DS6	Dorset	DS	37502413756	14.27	PRJNA325682
DS7	Dorset	DS	53359444404	20.3	PRJNA325682
DS8	Dorset	DS	27842254290	10.59	PRJNA325682
DS9	Dorset	DS	31740181880	12.08	PRJNA325682
DS10	Dorset	DS	35707729832	13.59	PRJNA325682
DS11	Dorset	DS	48268790162	18.37	PRJNA325682
DS12	Dorset	DS	34294009848	13.05	PRJNA325682
DS13	Dorset	DS	32340528586	12.31	PRJNA325682
DS14	Dorset	DS	41576381676	15.82	PRJNA325683
DS15	Dorset	DS	36644324100	13.94	PRJNA325682
DS16	Dorset	DS	33049390234	12.58	PRJNA325682
DS17	Dorset	DS	32114376490	12.22	PRJNA325682
DS18	Dorset	DS	37080439122	14.11	PRJNA325682
DS19	Dorset	DS	41433485544	15.77	PRJNA325682
HU1	Hu sheep	HU	20490758100	7.8	PRJNA647051
HU2	Hu sheep	HU	33024869400	12.57	PRJNA647051
HU3	Hu sheep	HU	21388274400	8.14	PRJNA647051
HU4	Hu sheep	HU	36036094500	13.71	PRJNA647051
HU5	Hu sheep	HU	20224187400	7.7	PRJNA647051
HU6	Hu sheep	HU	18588264600	7.07	PRJNA647051
HU7	Hu sheep	HU	17105195100	6.51	PRJNA647051
HU8	Hu sheep	HU	28140790200	10.71	PRJNA647051
HU9	Hu sheep	HU	28660434900	10.91	PRJNA647051
HU10	Hu sheep	HU	18287455800	6.96	PRJNA647051
HU11	Hu sheep	HU	18246156000	6.94	PRJNA647051
HU12	Hu sheep	HU	16903256700	6.43	PRJNA647051
HU13	Hu sheep	HU	22475252700	8.55	PRJNA647051
HU14	Hu sheep	HU	18297661200	6.96	PRJNA647051
HU15	Hu sheep	HU	19052424000	7.25	PRJNA647051
HU16	Hu sheep	HU	19971430200	7.6	PRJNA647051
HU17	Hu sheep	HU	38771197200	14.75	PRJNA647051
HU18	Hu sheep	HU	18662664000	7.1	PRJNA647051
HU19	Hu sheep	HU	22039666800	8.39	PRJNA647051
HU20	Hu sheep	HU	16188385500	6.16	PRJNA647051
HU21	Hu sheep	HU	79658493900	30.31	PRJNA624020
HU22	Hu sheep	HU	79573227300	30.28	PRJNA624020
HU23	Hu sheep	HU	80793239100	30.74	PRJNA624020
HU24	Hu sheep	HU	82239071400	31.29	PRJNA624020
HU25	Hu sheep	HU	83358204600	31.72	PRJNA624020
HU26	Hu sheep	HU	80450895300	30.61	PRJNA624020
HU27	Hu sheep	HU	80272099200	30.54	PRJNA624020
HU28	Hu sheep	HU	79067306700	30.08	PRJNA624020
HU29	Hu sheep	HU	80627361900	30.68	PRJNA624020
HU30	Hu sheep	HU	81402580500	30.97	PRJNA624020
STH1	Small-Tailed Han	STH	78813378000	29.99	PRJNA624020
STH2	Small-Tailed Han	STH	80303301000	30.56	PRJNA624020
STH3	Small-Tailed Han	STH	88242286800	33.58	PRJNA624020
STH4	Small-Tailed Han	STH	88016394900	33.49	PRJNA624020
STH5	Small-Tailed Han	STH	86778202200	33.02	PRJNA624020
STH6	Small-Tailed Han	STH	88129475400	33.53	PRJNA624020
STH7	Small-Tailed Han	STH	87100320600	33.14	PRJNA624020
STH8	Small-Tailed Han	STH	87352585200	33.24	PRJNA624020
STH9	Small-Tailed Han	STH	85689421800	32.6	PRJNA624020
STH10	Small-Tailed Han	STH	15143391900	5.76	PRJNA304478
STH11	Small-Tailed Han	STH	36284316900	13.81	PRJNA357880
STH12	Small-Tailed Han	STH	13229555220	5.03	PRJNA304478
STH13	Small-Tailed Han	STH	18999118800	7.23	PRJNA521847
STH14	Small-Tailed Han	STH	17397622600	6.62	PRJNA521847
STH15	Small-Tailed Han	STH	14296990680	5.44	PRJNA304478
STH16	Small-Tailed Han	STH	90324871800	34.37	PRJNA624020
STH17	Small-Tailed Han	STH	12514276908	4.76	PRJNA304478
STH19	Small-Tailed Han	STH	15675554664	5.96	PRJNA304478
STH20	Small-Tailed Han	STH	16102352700	6.13	PRJNA304478
STH21	Small-Tailed Han	STH	18389396844	7	PRJNA304478
STH22	Small-Tailed Han	STH	19552946800	7.44	PRJNA521847
STH23	Small-Tailed Han	STH	26002653800	9.89	PRJNA521847
TAN2	Tan sheep	TAN	65618425500	24.97	PRJNA624020
TAN3	Tan sheep	TAN	80371773900	30.58	PRJNA624020
TAN5	Tan sheep	TAN	84026041500	31.97	PRJNA624020
TAN6	Tan sheep	TAN	77661363000	29.55	PRJNA624020
TAN7	Tan sheep	TAN	84005523600	31.96	PRJNA624020
TAN8	Tan sheep	TAN	83278554900	31.69	PRJNA624020
TAN9	Tan sheep	TAN	80105661300	30.48	PRJNA624020
TAN10	Tan sheep	TAN	82726782300	31.48	PRJNA624020
TAN11	Tan sheep	TAN	78808538100	29.99	PRJNA624020
TAN12	Tan sheep	TAN	77743261200	29.58	PRJNA624020
TAN13	Tan sheep	TAN	20145187188	7.67	PRJNA304478
TAN15	Tan sheep	TAN	19316169432	7.35	PRJNA304478
TAN17	Tan sheep	TAN	17015641020	6.47	PRJNA304478
TAN18	Tan sheep	TAN	97809971600	37.22	PRJNA309636
TAN19	Tan sheep	TAN	31661040250	12.05	PRJNA309636
TAN20	Tan sheep	TAN	81306193350	30.94	PRJNA309636
TAN21	Tan sheep	TAN	17987427612	6.84	PRJNA304478
TAN23	Tan sheep	TAN	17376761808	6.61	PRJNA304478
TAN24	Tan sheep	TAN	17053191800	6.49	PRJNA521847
TAN25	Tan sheep	TAN	17838673400	6.79	PRJNA521847
TAN26	Tan sheep	TAN	19864943000	7.56	PRJNA521847
TAN27	Tan sheep	TAN	19187781400	7.3	PRJNA521847
TAN28	Tan sheep	TAN	20919752800	7.96	PRJNA521847
WD1	Wadi sheep	WD	109293887700	41.59	PRJNA624020
WD2	Wadi sheep	WD	123864892200	47.13	PRJNA645671
WD3	Wadi sheep	WD	94988483700	36.14	PRJNA624020
WD4	Wadi sheep	WD	91118180700	34.67	PRJNA624020
WD5	Wadi sheep	WD	119914588200	45.63	This study
WD6	Wadi sheep	WD	106361361000	40.47	This study
WD7	Wadi sheep	WD	102953952000	39.17	This study
WD8	Wadi sheep	WD	93804088800	35.69	PRJNA624020
WD9	Wadi sheep	WD	118980238800	45.27	This study
WD10	Wadi sheep	WD	99900723900	38.01	PRJNA624020
WD11	Wadi sheep	WD	100845877800	38.37	PRJNA624020
WD12	Wadi sheep	WD	96081067200	36.56	PRJNA645671
WD13	Wadi sheep	WD	120696990900	45.92	PRJNA645671
WD14	Wadi sheep	WD	109870633800	41.81	PRJNA624020
WD15	Wadi sheep	WD	89909758500	34.21	PRJNA624020
WD16	Wadi sheep	WD	106109617200	40.37	PRJNA624020
WD17	Wadi sheep	WD	100906211100	38.39	This study
WD18	Wadi sheep	WD	107965641900	41.08	PRJNA624020
WD19	Wadi sheep	WD	100824005700	38.36	This study
WD20	Wadi sheep	WD	133565278200	50.82	This study
GBF1	Guide Black Fur	GBF	98452284300	37.46	This study
GBF2	Guide Black Fur	GBF	93101288100	35.42	This study
GBF3	Guide Black Fur	GBF	89189465700	33.94	This study
GBF4	Guide Black Fur	GBF	89282586000	33.97	This study
GBF5	Guide Black Fur	GBF	97472001000	37.09	This study
GBF6	Guide Black Fur	GBF	102743147700	39.09	This study
GBF7	Guide Black Fur	GBF	88254377700	33.58	This study
GBF8	Guide Black Fur	GBF	109570903800	41.69	This study
GBF9	Guide Black Fur	GBF	101244616500	38.52	This study
GBF10	Guide Black Fur	GBF	142243493100	54.12	This study
GBF11	Guide Black Fur	GBF	96446745900	36.7	This study
GBF12	Guide Black Fur	GBF	102859797300	39.14	This study
GBF13	Guide Black Fur	GBF	90229500900	34.33	This study
GBF14	Guide Black Fur	GBF	102474859200	38.99	This study
GBF15	Guide Black Fur	GBF	104449149000	39.74	This study
GBF16	Guide Black Fur	GBF	149905276200	57.04	This study
GBF17	Guide Black Fur	GBF	162207616200	61.72	This study
GBF18	Guide Black Fur	GBF	111141881700	42.29	This study
GBF19	Guide Black Fur	GBF	121540222200	46.25	This study
GBF20	Guide Black Fur	GBF	106844476800	40.65	This study
GBF21	Guide Black Fur	GBF	126928195800	48.3	This study
GBF22	Guide Black Fur	GBF	126232024500	48.03	This study
GBF23	Guide Black Fur	GBF	127359084900	48.46	This study
GBF24	Guide Black Fur	GBF	123809970000	47.11	This study
GBF25	Guide Black Fur	GBF	112097534100	42.65	This study
GBF26	Guide Black Fur	GBF	113889084000	43.33	This study
GBF27	Guide Black Fur	GBF	125492220300	47.75	This study
GBF28	Guide Black Fur	GBF	88881724200	33.82	This study
GBF29	Guide Black Fur	GBF	104672008800	39.83	This study
GBF30	Guide Black Fur	GBF	107612170800	40.95	This study
HZ1	Hanzhong	HZ	129352404000	49.22	This study
HZ2	Hanzhong	HZ	113011868400	43	This study
HZ3	Hanzhong	HZ	102080322000	38.84	This study
HZ4	Hanzhong	HZ	115665941400	44.01	This study
HZ5	Hanzhong	HZ	129757480500	49.37	This study
HZ6	Hanzhong	HZ	110873312700	42.19	This study
HZ7	Hanzhong	HZ	121681648500	46.3	This study
HZ8	Hanzhong	HZ	109050208800	41.49	This study
HZ9	Hanzhong	HZ	122977058700	46.79	This study
HZ10	Hanzhong	HZ	93895427100	35.73	This study
HZ11	Hanzhong	HZ	127524121500	48.52	This study
HZ12	Hanzhong	HZ	115748634600	44.04	This study
HZ13	Hanzhong	HZ	97803520800	37.21	This study
HZ14	Hanzhong	HZ	111260499300	42.33	This study
HZ15	Hanzhong	HZ	107723021400	40.99	This study
HZ16	Hanzhong	HZ	106973823900	40.7	This study
HZ17	Hanzhong	HZ	100048106400	38.07	This study
HZ18	Hanzhong	HZ	92182080900	35.07	This study
HZ19	Hanzhong	HZ	90170018400	34.31	This study
HZ20	Hanzhong	HZ	97652557500	37.16	This study
HZ21	Hanzhong	HZ	113236890000	43.09	This study
HZ22	Hanzhong	HZ	122805859500	46.73	This study
HZ23	Hanzhong	HZ	114091621200	43.41	This study
HZ24	Hanzhong	HZ	105888123000	40.29	This study
HZ25	Hanzhong	HZ	124292126700	47.29	This study
HZ26	Hanzhong	HZ	121287299400	46.15	This study
HZ27	Hanzhong	HZ	102515342100	39.01	This study
HZ28	Hanzhong	HZ	105470374500	40.13	This study
HZ29	Hanzhong	HZ	119865083700	45.61	This study
HZ30	Hanzhong	HZ	104195860800	39.65	This study
HZ31	Hanzhong	HZ	115828265400	44.07	This study
HZ32	Hanzhong	HZ	126708722700	48.21	This study
HZ33	Hanzhong	HZ	111247395600	42.33	This study
HZ34	Hanzhong	HZ	133603538700	50.84	This study
HZ35	Hanzhong	HZ	115171502700	43.82	This study
HZ36	Hanzhong	HZ	98595409200	37.52	This study
HZ37	Hanzhong	HZ	96400749600	36.68	This study
HZ38	Hanzhong	HZ	96007336500	36.53	This study
HZ39	Hanzhong	HZ	96832254600	36.84	This study
MBF1	Minxian Black Fur	MBF	145489270500	55.36	This study
MBF2	Minxian Black Fur	MBF	131957364900	50.21	This study
MBF3	Minxian Black Fur	MBF	154483786200	58.78	This study
MBF4	Minxian Black Fur	MBF	123164575200	46.86	This study
MBF5	Minxian Black Fur	MBF	144012944100	54.8	This study
MBF6	Minxian Black Fur	MBF	133801975800	50.91	This study
MBF7	Minxian Black Fur	MBF	141892050600	53.99	This study
MBF8	Minxian Black Fur	MBF	145604345400	55.4	This study
MBF9	Minxian Black Fur	MBF	121140343200	46.09	This study
MBF10	Minxian Black Fur	MBF	113780616300	43.29	This study
MBF11	Minxian Black Fur	MBF	118206487200	44.98	This study
MBF12	Minxian Black Fur	MBF	121628095500	46.28	This study
MBF13	Minxian Black Fur	MBF	110528163300	42.06	This study
MBF14	Minxian Black Fur	MBF	132087214800	50.26	This study
MBF15	Minxian Black Fur	MBF	121242654900	46.13	This study
MBF16	Minxian Black Fur	MBF	141862141500	53.98	This study
MBF17	Minxian Black Fur	MBF	118818095700	45.21	This study
MBF18	Minxian Black Fur	MBF	94475670300	35.95	This study
MBF19	Minxian Black Fur	MBF	109669598700	41.73	This study
MBF20	Minxian Black Fur	MBF	118853173800	45.22	This study
MBF21	Minxian Black Fur	MBF	123456912300	46.97	This study
MBF22	Minxian Black Fur	MBF	126157406700	48	This study
MBF23	Minxian Black Fur	MBF	93858889200	35.71	This study
MBF24	Minxian Black Fur	MBF	90539841000	34.45	This study
MBF25	Minxian Black Fur	MBF	114054334500	43.4	This study
MBF26	Minxian Black Fur	MBF	132138159900	50.28	This study
MBF27	Minxian Black Fur	MBF	102309370200	38.93	This study
MBF28	Minxian Black Fur	MBF	122477172300	46.6	This study
MBF29	Minxian Black Fur	MBF	134962747800	51.35	This study
MBF30	Minxian Black Fur	MBF	87883708500	33.44	This study

## Sheet: Table S2
Table S2 Average (over 50 replicates) numbers of individuals assigned to different breeds in each breed (in rows) based on the random forest classification algorithm using 5000 most breed-informative SIs revealed by DFI_union.
Breed	ALT	BSB	CLB	DL	GBF	HU	HZ	MBF	STH	TAN	WD	AMR	DS
ALT	25.84	0.16
BSB	0.6	23.4
CLB			23
DL				28
GBF					29
HU						29
HZ							39
MBF		0.12			1.34	0.02		16.6	1.92
STH					0.04	0.18			21.26		0.52
TAN					0.04				0.16	18.8
WD	0.14				0.02	0.2			0.6		19.04
AMR												17
DS													18

## Sheet: Table S3
Table S3 Average (over 50 replicates) numbers of individuals assigned to different breeds in each breed (in rows) based on the support vector machine classification algorithm using the 5000 most breed-informative SIs revealed by DFI_union.
Breed	ALT	BSB	CLB	DL	GBF	HU	HZ	MBF	STH	TAN	WD	AMR	DS
ALT	25.96	0.04
BSB	0.24	23.76
CLB			23
DL				28
GBF					29
HU						29
HZ							39
MBF					2.18	0.02		14.7	3.1
STH					0.02	0.16			21.4		0.42
TAN	3					0.42			0.08	15.5
WD						0.06					19.94
AMR												17
DS													18
